# Supplementary material for: CXCR4 mediated recognition of HIV envelope spike and inhibition by CXCL12
Source: Nat Commun. 2025 Sep 30;16:8653. doi: 10.1038/s41467-025-63815-2 (PMC12485088; doi:10.1038/s41467-025-63815-2)
Supplement: Supplementary file 6 — Supplementary Data 3 [file 41467_2025_63815_MOESM6_ESM.xlsx]

## Sheet: primers
Constructs	Primers	Sequences(5'-3')
CXCR4-Flag	CXCR4-F	CAGCCTCCGGACTCTAGAGCCACCATGGAAGGCATTTCCATCTATACCAG
	CXCR4-R	GATATCAAACTCATTACTAACCGGTTTACTTATCGTCGTCGTCCTTGTAGTC
IL2-GP120/HIV2-His	GP120/HIV2-F	CAGCCTCCGGACTCTAGAGCCACCATGTACAGAATGCAATTGCTTTC
	GP120/HIV2-R	GATATCAAACTCATTACTAACCGGTTTAGTGATGGTGATGATGATGCCGGGTATG
IL2-CXCL12-His	CXCL12-F	CAGCCTCCGGACTCTAGAGCCACCATGTACCGGATGCAGCTGC
	CXCL12-R	GATATCAAACTCATTACTAACCGGTTTAGTGATGGTGGTGGTGGTGGTGGTGCATTTTG
IL2-CD4-ECD-His	CD4-ECD-F	CAGCCTCCGGACTCTAGAGCCACCATGTACAGGATGCAGCTC
	CD4-ECD-R	GATATCAAACTCATTACTAACCGGTTTAGTGATGATGGTGATGATGGTGGTGTGGAAGC
IL2-GP120/HIV2-Myc	GP120/HIV2-Myc-F	CTTATTAGCGAAGAAGATCTTTAAACCGGTTAGTAATGAGTTTGATATCTC
	GP120/HIV2-Myc-R	CTTCTTCGCTAATAAGTTTTTGTTCCCGGGTATGCCTCTGGTGGG
IL2-CXCL12-Myc	CXCL12-Myc-F	CTTATTAGCGAAGAAGATCTTTAAACCGGTTAGTAATGAGTTTGATATCTC
	CXCL12-Myc-R	CTTCTTCGCTAATAAGTTTTTGTTCCATTTTGAAGCGCTTGTTCAGGGCC
IL2-GP120/HIV2-K300A-Myc	GP120/HIV2-K300A-F	GGAAATGCAACCGTTCTCCCAATAATGTCC
	GP120/HIV2-K300A-R	GAACGGTTGCATTTCCTGGTCGCTTGCAATG
IL2-GP120/HIV2-F309A-Myc	GP120/HIV2-F309A-F	CCGGAGCTAAGTTTCACTCTAAACCAGTAATTAATAAG
	GP120/HIV2-F309A-R	GAAACTTAGCTCCGGACATTATTGGGAGAAC
IL2-GP120/HIV2-K310A-Myc	GP120/HIV2-K310A-F	GATTTGCATTTCACTCTAAACCAGTAATTAATAAGAAACC
	GP120/HIV2-K310A-R	GAGTGAAATGCAAATCCGGACATTATTGGGAGAAC
IL2-GP120/HIV2-F311A-Myc	GP120/HIV2-F311A-F	ATTTAAGGCTCACTCTAAACCAGTAATTAATAAGAAACCTC
	GP120/HIV2-F311A-R	GAGTGAGCCTTAAATCCGGACATTATTGGGAGAAC
IL2-GP120/HIV2-H312A-Myc	GP120/HIV2-H312A-F	GTTTGCCTCTAAACCAGTAATTAATAAGAAACCTCGAC
	GP120/HIV2-H312A-R	GGTTTAGAGGCAAACTTAAATCCGGACATTATTGGGAG
IL2-GP120/HIV2-K314A-Myc	GP120/HIV2-K314A-F	CACTCTGCACCAGTAATTAATAAGAAACCTCGACAGG
	GP120/HIV2-K314A-R	TACTGGTGCAGAGTGAAACTTAAATCCGGACAT
IL2-CXCL12/K1A-Myc	CXCL12/K1A-F	CAACTCCGCACCAGTGTCACTGTCTTATCGC
	CXCL12/K1A-R	CACTGGTGCGGAGTTGGTCACCAGGGCCAG
IL2-CXCL12/S6A-Myc	CXCL12/S6A-F	CTGTCTGCACGCTGCCCCTGCAGATTCTTTG
	CXCL12/S6A-R	GCAGCGTGCAGACAGTGACACTGGCTTGG
IL2-CXCL12/Y7A-Myc	CXCL12/Y7A-F	CACTGGCCTATCGCTGCCCCTGCAGATTC
	CXCL12/Y7A-R	CAGCGATAGGCCAGTGACACTGGCTTGGAGTTG
IL2-CXCL12/R12A-Myc	CXCL12/R12A-F	GCCCCTGCGCATTCTTTGAGAGCCATGTGGC
	CXCL12/R12A-R	AGAATGCGCAGGGGCAGCGATAAGACAG
